# Supplementary material for: Advancing Human iPSC-Derived Cardiomyocyte Hypoxia Resistance for Cardiac Regenerative Therapies through a Systematic Assessment of In Vitro Conditioning
Source: Int J Mol Sci. 2024 Sep 5;25(17):9627. doi: 10.3390/ijms25179627 (PMC11395605; doi:10.3390/ijms25179627)
Supplement: Supplementary file 1 [file ijms-25-09627-s001.zip]

Archive with 1 entries (1 files):
- ijms-3171333-supplementary.pdf
